# Supplementary material for: Causal relationship between vitamin D and adult height: A bidirectional Mendelian randomization study
Source: Medicine (Baltimore). 2025 Aug 29;104(35):e44123. doi: 10.1097/MD.0000000000044123 (PMC12401308; doi:10.1097/MD.0000000000044123)
Supplement: Supplementary file 3 [file medi-104-e44123-s003.xlsx]

## Sheet: Sheet1
Table S2. Summary information of the instrumental variables used in the study
Exposure	SNP	effect allele	other allele	EAF	β	se	p	N	R2	F
Vitamin D	rs1048328	A	G	0.07993	0.03439	0.004505	2.29087e-14	383324	0.000152	58.2737
Vitamin D	rs10859995	C	T	0.5834	-0.04384	0.002482	8.31764e-70	383324	0.000813239	311.986
Vitamin D	rs10887718	T	C	0.5282	-0.01565	0.002447	1.61808e-10	383324	0.000106696	40.9033
Vitamin D	rs10908469	C	A	0.2705	0.01762	0.002752	1.53109e-10	383324	0.000106931	40.9933
Vitamin D	rs11209976	T	C	0.5304	-0.01413	0.002487	1.33352e-08	383324	8.42035e-05	32.2798
Vitamin D	rs113209890	T	C	0.1035	-0.04947	0.004005	4.67735e-35	383324	0.000397869	152.573
Vitamin D	rs113791707	A	G	0.01277	0.06122	0.0109	1.94089e-08	383324	8.22871e-05	31.5451
Vitamin D	rs11499710	T	C	0.3417	-0.07914	0.002575	1e-200	383324	0.00245812	944.573
Vitamin D	rs115289270	T	G	0.08099	0.0258	0.004508	1.05439e-08	383324	8.54414e-05	32.7544
Vitamin D	rs11542462	A	G	0.1345	-0.02346	0.003578	5.49541e-11	383324	0.00011214	42.9906
Vitamin D	rs11826356	T	C	0.01745	0.09282	0.009666	7.76247e-22	383324	0.000240502	92.212
Vitamin D	rs11846838	A	G	0.3256	-0.01609	0.002622	8.41395e-10	383324	9.82286e-05	37.6569
Vitamin D	rs12123821	T	C	0.04789	0.09121	0.005714	2.34423e-57	383324	0.000664278	254.802
Vitamin D	rs12720922	A	G	0.183	0.02415	0.003164	2.29087e-14	383324	0.00015196	58.2585
Vitamin D	rs13137545	A	G	0.6266	-0.01732	0.002548	1.07152e-11	383324	0.000120525	46.2056
Vitamin D	rs13253288	C	G	0.6642	0.01423	0.00259	3.90841e-08	383324	7.87427e-05	30.1862
Vitamin D	rs13284054	C	T	0.1253	0.0217	0.003765	8.26038e-09	383324	8.66535e-05	33.2191
Vitamin D	rs138072379	T	C	0.0207	0.0564	0.008729	1.03753e-10	383324	0.000108897	41.7472
Vitamin D	rs174418	C	T	0.5972	0.02506	0.002499	1.14815e-23	383324	0.000262271	100.56
Vitamin D	rs1800588	T	C	0.215	-0.03895	0.002973	3.23594e-39	383324	0.000447574	171.642
Vitamin D	rs2012736	A	C	0.08204	-0.05571	0.004475	1.38038e-35	383324	0.000404146	154.981
Vitamin D	rs2037511	A	G	0.1657	0.01946	0.003291	3.35738e-09	383324	9.12062e-05	34.9645
Vitamin D	rs2131925	T	G	0.6423	-0.02477	0.002555	3.16228e-22	383324	0.000245131	93.987
Vitamin D	rs2157829	G	A	0.6664	-0.0146	0.002593	1.80717e-08	383324	8.26987e-05	31.7029
Vitamin D	rs2229742	C	G	0.1034	-0.02554	0.004013	1.95434e-10	383324	0.000105655	40.5043
Vitamin D	rs2608953	T	C	0.1659	-0.02654	0.003284	6.45654e-16	383324	0.000170355	65.312
Vitamin D	rs2697826	A	G	0.175	-0.02992	0.003217	1.38038e-20	383324	0.000225609	86.5005
Vitamin D	rs2847500	A	G	0.1234	-0.02204	0.003715	2.96483e-09	383324	9.1812e-05	35.1968
Vitamin D	rs3114045	C	T	0.8682	-0.02881	0.003613	1.54882e-15	383324	0.000165849	63.5841
Vitamin D	rs36037728	T	C	0.02632	-0.05493	0.007627	6.0256e-13	383324	0.000135297	51.8692
Vitamin D	rs3750296	C	G	0.3419	-0.02409	0.002573	7.94328e-21	383324	0.000228628	87.658
Vitamin D	rs3788428	G	A	0.07063	0.0314	0.004777	4.89779e-11	383324	0.000112703	43.2062
Vitamin D	rs4121823	A	T	0.8423	-0.02106	0.003379	4.59198e-10	383324	0.000101328	38.8453
Vitamin D	rs4364259	A	G	0.2057	0.01793	0.003046	3.9355e-09	383324	9.03848e-05	34.6496
Vitamin D	rs4390955	A	C	0.73	-0.01519	0.002752	3.36512e-08	383324	7.94727e-05	30.4661
Vitamin D	rs4488226	A	T	0.7893	0.1278	0.002999	1e-200	383324	0.00471509	1815.96
Vitamin D	rs543746207	G	A	0.01484	-0.3647	0.01038	1e-200	383324	0.00321007	1234.45
Vitamin D	rs58542926	T	C	0.07604	0.0468	0.00461	3.23594e-24	383324	0.000268786	103.059
Vitamin D	rs6003465	C	T	0.3331	-0.01417	0.002596	4.80839e-08	383324	7.77196e-05	29.7939
Vitamin D	rs6089996	A	G	0.9131	-0.0245	0.004357	1.86638e-08	383324	8.24812e-05	31.6195
Vitamin D	rs6127099	T	A	0.2788	-0.04102	0.002785	4.16869e-49	383324	0.000565626	216.94
Vitamin D	rs61815559	T	A	0.03434	0.09143	0.006851	1.25893e-40	383324	0.00046441	178.101
Vitamin D	rs62015732	C	T	0.5051	-0.01456	0.002525	8.10961e-09	383324	8.67354e-05	33.2505
Vitamin D	rs6672758	T	C	0.7987	0.01961	0.003058	1.41906e-10	383324	0.000107267	41.1224
Vitamin D	rs6698680	G	A	0.4644	-0.01632	0.002452	2.88403e-11	383324	0.000115554	44.2993
Vitamin D	rs6834488	T	C	0.4244	-0.01667	0.002475	1.65959e-11	383324	0.000118332	45.3648
Vitamin D	rs6837680	T	A	0.6554	0.07936	0.002577	1e-200	383324	0.00246794	948.358
Vitamin D	rs6963	A	T	0.2862	-0.01572	0.002703	5.95662e-09	383324	8.82285e-05	33.8229
Vitamin D	rs73080940	C	T	0.1088	-0.02505	0.003961	2.56448e-10	383324	0.000104326	39.9948
Vitamin D	rs75284163	A	T	0.01172	0.08103	0.01181	6.91831e-12	383324	0.000122793	47.0749
Vitamin D	rs7528419	G	A	0.2246	0.02075	0.002929	1.38038e-12	383324	0.000130911	50.1875
Vitamin D	rs7569755	A	G	0.2932	0.01497	0.002697	2.85759e-08	383324	8.03676e-05	30.8091
Vitamin D	rs77194050	G	A	0.05242	0.03041	0.005563	4.60257e-08	383324	7.79498e-05	29.8822
Vitamin D	rs77532868	T	C	0.05413	0.0346	0.005393	1.40281e-10	383324	0.000107369	41.1613
Vitamin D	rs77580846	T	C	0.01491	-0.07516	0.01025	2.23872e-13	383324	0.000140249	53.768
Vitamin D	rs7784802	T	A	0.3632	0.0145	0.002538	1.10662e-08	383324	8.51432e-05	32.64
Vitamin D	rs77924615	A	G	0.1978	-0.01821	0.003095	4.00867e-09	383324	9.03012e-05	34.6175
Vitamin D	rs7828742	G	A	0.5979	-0.02398	0.002504	1.02329e-21	383324	0.000239199	91.7123
Vitamin D	rs79865452	G	A	0.02295	0.05001	0.008401	2.63027e-09	383324	9.24369e-05	35.4364
Vitamin D	rs8018720	C	G	0.8233	-0.04003	0.0032	6.76083e-36	383324	0.000408064	156.484
Vitamin D	rs80204526	A	C	0.01121	-0.06941	0.01175	3.4435e-09	383324	9.10254e-05	34.8952
Vitamin D	rs8029296	T	C	0.716	0.01656	0.00272	1.14288e-09	383324	9.66885e-05	37.0664
Vitamin D	rs869657	A	G	0.2956	0.01869	0.002685	3.38844e-12	383324	0.000126389	48.4538
Vitamin D	rs9409266	A	G	0.8607	-0.0208	0.003531	3.85478e-09	383324	9.05161e-05	34.7
Vitamin D	rs964184	C	G	0.8689	0.0485	0.003618	5.62341e-41	383324	0.000468572	179.698
Height	rs10037512	C	T	0.427603	-0.0160311	0.00157355	2.25e-24	364629	0.000284571	103.792
Height	rs10074193	T	C	0.164522	-0.0119234	0.00211392	1.7e-08	364629	8.72437e-05	31.8142
Height	rs10074225	T	G	0.259172	0.0117657	0.00177982	3.83e-11	364629	0.000119834	43.7
Height	rs10076701	C	T	0.396451	0.0249503	0.00159402	3.2e-55	364629	0.000671461	244.997
Height	rs10115937	C	T	0.483341	-0.0180894	0.00155514	2.83e-31	364629	0.000370934	135.303
Height	rs1013495	T	C	0.552751	-0.0201606	0.00156619	6.44e-38	364629	0.000454223	165.697
Height	rs10170895	C	T	0.662683	0.0133944	0.00165959	6.98e-16	364629	0.000178614	65.1392
Height	rs10184200	A	G	0.190067	0.0134843	0.00199686	1.45e-11	364629	0.000125042	45.5994
Height	rs10202089	A	G	0.128833	-0.0153823	0.00232679	3.82e-11	364629	0.000119846	43.7045
Height	rs10236214	T	C	0.696562	0.0163095	0.00169423	6.18e-22	364629	0.000254083	92.6689
Height	rs10255117	C	T	0.248809	-0.0128908	0.00179998	7.97e-13	364629	0.000140641	51.2887
Height	rs10256170	G	A	0.470552	-0.0111124	0.00156064	1.08e-12	364629	0.000139027	50.7
Height	rs10265149	G	A	0.433622	0.0168492	0.00157176	8.21e-27	364629	0.000315063	114.917
Height	rs10283100	G	A	0.926095	0.0226365	0.00299704	4.26e-14	364629	0.000156428	57.0468
Height	rs1034528	C	G	0.285558	0.0119724	0.00173085	4.61e-12	364629	0.0001312	47.8455
Height	rs10400725	T	A	0.169953	-0.0134116	0.00207848	1.1e-10	364629	0.000114174	41.6358
Height	rs10407933	G	A	0.114376	0.0135518	0.00243378	2.57e-08	364629	8.50243e-05	31.0048
Height	rs10410669	C	T	0.67537	0.00918537	0.00166692	3.58e-08	364629	8.32677e-05	30.3642
Height	rs10442693	A	G	0.507673	-0.00892409	0.0015655	1.19e-08	364629	8.91111e-05	32.4952
Height	rs1045476	G	A	0.813647	0.0222116	0.00199302	7.6e-29	364629	0.000340516	124.204
Height	rs10455234	A	G	0.309803	-0.0134664	0.00168978	1.6e-15	364629	0.000174147	63.5097
Height	rs10458358	A	G	0.202922	0.0316645	0.00194116	8.09e-60	364629	0.000729213	266.085
Height	rs10462459	T	G	0.37611	0.0114826	0.0016077	9.18e-13	364629	0.000139881	51.0115
Height	rs1046934	C	A	0.410192	0.0248777	0.00158773	2.47e-55	364629	0.000672858	245.508
Height	rs10483727	C	T	0.709839	-0.0317717	0.00171899	2.84e-76	364629	0.000936001	341.611
Height	rs10502660	G	T	0.0924473	-0.0167781	0.00267226	3.42e-10	364629	0.000108101	39.4208
Height	rs10506155	A	G	0.357577	-0.0125515	0.00163094	1.41e-14	364629	0.000162403	59.2261
Height	rs10511319	C	T	0.187008	-0.0150394	0.00200395	6.15e-14	364629	0.000154443	56.3229
Height	rs10515229	G	A	0.105758	0.0181408	0.00253147	7.71e-13	364629	0.000140817	51.3529
Height	rs1064273	T	C	0.510979	-0.0150348	0.00154665	2.46e-22	364629	0.000259088	94.495
Height	rs10764517	C	A	0.382971	0.00875437	0.00159904	4.38e-08	364629	8.21948e-05	29.9729
Height	rs10769189	G	A	0.185926	0.0152358	0.00200185	2.72e-14	364629	0.000158835	57.9249
Height	rs10776882	A	G	0.140684	-0.0151487	0.0022632	2.18e-11	364629	0.000122857	44.8025
Height	rs10782945	T	C	0.624707	0.0107188	0.00161193	2.94e-11	364629	0.000121254	44.2178
Height	rs10788944	C	T	0.601234	-0.011443	0.00159541	7.37e-13	364629	0.000141066	51.4438
Height	rs10794173	T	C	0.501544	-0.0139813	0.00155354	2.26e-19	364629	0.000222076	80.9931
Height	rs1080436	T	C	0.55095	-0.00877325	0.00157237	2.41e-08	364629	8.53735e-05	31.1322
Height	rs10804745	C	T	0.296724	0.013848	0.0017074	5.04e-16	364629	0.000180374	65.7811
Height	rs10817585	C	T	0.2876	-0.0113013	0.00173628	7.57e-11	364629	0.000116176	42.3658
Height	rs10835507	A	G	0.321489	0.00985465	0.00166697	3.39e-09	364629	9.58372e-05	34.9482
Height	rs10843170	A	G	0.293443	-0.0224563	0.00171098	2.37e-39	364629	0.000472205	172.26
Height	rs10858539	G	T	0.25108	-0.0141132	0.00179691	4.03e-15	364629	0.000169151	61.6873
Height	rs10863288	C	T	0.208589	-0.0130528	0.0019197	1.05e-11	364629	0.000126775	46.2315
Height	rs10878106	G	C	0.283643	-0.00993679	0.00173242	9.71e-09	364629	9.02185e-05	32.8991
Height	rs10878321	G	T	0.232295	0.0174895	0.00184925	3.15e-21	364629	0.000245248	89.446
Height	rs10878984	T	C	0.363213	0.0281992	0.00162688	2.64e-67	364629	0.000823291	300.442
Height	rs10883563	A	C	0.553051	0.0188049	0.00156252	2.33e-33	364629	0.00039707	144.84
Height	rs10901216	A	G	0.43549	-0.0172522	0.00156814	3.75e-28	364629	0.000331836	121.037
Height	rs10919494	A	C	0.470829	0.0103194	0.0015678	4.64e-11	364629	0.000118802	43.3237
Height	rs10925019	T	C	0.133397	-0.0150607	0.00230666	6.61e-11	364629	0.000116902	42.6305
Height	rs10950806	C	T	0.360528	-0.0147209	0.00162677	1.44e-19	364629	0.000224527	81.8868
Height	rs1095900	C	T	0.55654	-0.0101832	0.0015659	7.87e-11	364629	0.000115968	42.29
Height	rs10963680	A	G	0.21898	-0.011605	0.00188367	7.23e-10	364629	0.000104084	37.9558
Height	rs10980706	T	G	0.210358	-0.0207109	0.00191127	2.32e-27	364629	0.000321931	117.423
Height	rs10988102	G	C	0.312156	0.0124129	0.00168156	1.56e-13	364629	0.000149419	54.4903
Height	rs10997979	G	A	0.524136	0.0170048	0.00155418	7.31e-28	364629	0.000328206	119.712
Height	rs11031093	A	G	0.305978	0.0125043	0.00168806	1.29e-13	364629	0.000150462	54.8707
Height	rs11045347	C	T	0.601147	-0.0133945	0.00159979	5.64e-17	364629	0.000192217	70.1011
Height	rs11057768	C	A	0.350578	-0.0107646	0.00164642	6.23e-11	364629	0.000117223	42.7476
Height	rs11065376	T	A	0.168066	-0.0143234	0.00209403	7.91e-12	364629	0.000128298	46.7869
Height	rs11098677	T	G	0.81791	-0.0176652	0.00201158	1.61e-18	364629	0.000211456	77.1188
Height	rs11107120	C	T	0.250841	0.0379846	0.00180002	7.58e-99	364629	0.00121977	445.306
Height	rs11112554	A	C	0.196945	0.0117628	0.00196017	1.96e-09	364629	9.87506e-05	36.0107
Height	rs11122826	A	C	0.102831	-0.0299915	0.00258125	3.3e-31	364629	0.000370104	135
Height	rs11123995	C	A	0.443046	0.010271	0.00157171	6.37e-11	364629	0.000117106	42.705
Height	rs111300385	A	T	0.0359044	0.0289602	0.0042079	5.89e-12	364629	0.000129887	47.3663
Height	rs11130865	A	G	0.394871	-0.00973744	0.00159553	1.04e-09	364629	0.000102137	37.2458
Height	rs11133373	G	C	0.345598	0.0126979	0.00163984	9.68e-15	364629	0.000164414	59.9596
Height	rs111439095	G	A	0.448294	-0.00882307	0.00155437	1.38e-08	364629	8.8357e-05	32.2202
Height	rs1115359	C	T	0.0846121	0.0156143	0.00277741	1.89e-08	364629	8.66715e-05	31.6055
Height	rs111605159	T	C	0.0542725	-0.0356721	0.00345883	6.13e-25	364629	0.000291623	106.364
Height	rs111842649	C	A	0.182822	0.0113831	0.00203158	2.11e-08	364629	8.60924e-05	31.3943
Height	rs111906179	T	C	0.180728	0.0138468	0.00202244	7.56e-12	364629	0.000128541	46.8754
Height	rs11198898	C	A	0.822282	-0.0181229	0.00203647	5.63e-19	364629	0.000217147	79.1949
Height	rs11205303	C	T	0.327475	0.0367991	0.00167864	1.6e-106	364629	0.00131624	480.57
Height	rs112068626	G	A	0.0571816	0.0306838	0.00335807	6.4e-20	364629	0.000228922	83.4904
Height	rs112108223	A	G	0.0220755	0.0890754	0.00535973	5.05e-62	364629	0.000756919	276.202
Height	rs11211261	G	A	0.464637	-0.0108516	0.00158177	6.87e-12	364629	0.000129061	47.065
Height	rs112216351	A	C	0.00310886	0.0833246	0.0142474	4.96e-09	364629	9.37958e-05	34.2037
Height	rs112295819	A	G	0.131319	0.013743	0.00231116	2.74e-09	364629	9.69638e-05	35.3591
Height	rs1123126	G	T	0.331278	0.0112307	0.00166712	1.62e-11	364629	0.000124444	45.3814
Height	rs11249183	A	G	0.39037	0.0136193	0.00160189	1.86e-17	364629	0.000198201	72.2839
Height	rs112859734	A	G	0.0481841	0.0222877	0.00364171	9.35e-10	364629	0.000102713	37.4557
Height	rs113518958	G	T	0.0488757	-0.0413574	0.00363165	4.8e-30	364629	0.000355544	129.687
Height	rs114590912	A	G	0.0744953	0.0263792	0.00298412	9.59e-19	364629	0.000214263	78.1427
Height	rs11489075	G	T	0.122312	0.0242335	0.00237508	1.92e-24	364629	0.000285431	104.105
Height	rs115144945	T	C	0.0331485	-0.0240548	0.00436475	3.57e-08	364629	8.32909e-05	30.3726
Height	rs11542916	A	G	0.0603723	0.0256681	0.00326935	4.12e-15	364629	0.000169021	61.6399
Height	rs11562637	C	A	0.810787	-0.0307957	0.00199758	1.27e-53	364629	0.000651385	237.667
Height	rs115697580	A	G	0.0297686	0.0283601	0.00461069	7.7e-10	364629	0.00010375	37.8339
Height	rs11576497	T	C	0.101909	0.0197468	0.00258053	1.98e-14	364629	0.000160566	58.5562
Height	rs11588850	G	A	0.195813	-0.0280533	0.00196682	3.71e-46	364629	0.000557629	203.44
Height	rs11624136	A	G	0.462445	0.0122674	0.00155405	2.93e-15	364629	0.000170864	62.3121
Height	rs116448674	T	C	0.0782395	0.0270326	0.00290795	1.46e-20	364629	0.000236945	86.417
Height	rs116469219	C	A	0.0704094	0.0201727	0.00304682	3.57e-11	364629	0.000120207	43.8361
Height	rs11689727	A	C	0.314347	-0.0319228	0.00168007	1.68e-80	364629	0.000989159	361.031
Height	rs117059939	T	G	0.0158926	-0.0346654	0.00622917	2.62e-08	364629	8.49266e-05	30.9692
Height	rs117125027	C	G	0.0453857	-0.026544	0.00371916	9.53e-13	364629	0.000139679	50.9379
Height	rs117148234	G	C	0.0192125	-0.0312138	0.00571083	4.61e-08	364629	8.19234e-05	29.8739
Height	rs117194098	C	T	0.0338755	0.0363834	0.00434154	5.28e-17	364629	0.000192568	70.229
Height	rs117201879	G	C	0.0286532	-0.0316591	0.00467754	1.3e-11	364629	0.000125619	45.8099
Height	rs11720394	C	T	0.401966	-0.0145602	0.00159037	5.42e-20	364629	0.00022982	83.8177
Height	rs11722550	T	C	0.176025	-0.0117248	0.00204468	9.79e-09	364629	9.01716e-05	32.882
Height	rs11730153	T	C	0.18172	0.0223782	0.00202104	1.7e-28	364629	0.000336127	122.602
Height	rs11730372	T	G	0.0589828	-0.0326584	0.00331346	6.44e-23	364629	0.000266354	97.1458
Height	rs11732891	T	C	0.763377	0.016707	0.00182835	6.38e-20	364629	0.000228943	83.498
Height	rs11745439	G	A	0.678571	0.0192086	0.00166917	1.2e-30	364629	0.000363062	132.43
Height	rs11759169	G	C	0.0744675	-0.0188345	0.00301424	4.14e-10	364629	0.000107067	39.0436
Height	rs11760671	A	G	0.691327	-0.00937574	0.00168851	2.81e-08	364629	8.45504e-05	30.832
Height	rs11760856	G	A	0.388177	0.0124274	0.00159901	7.73e-15	364629	0.000165628	60.4026
Height	rs11768874	T	G	0.0794456	-0.0163437	0.00288294	1.44e-08	364629	8.81333e-05	32.1386
Height	rs11784333	T	A	0.349955	-0.0111668	0.00163321	8.07e-12	364629	0.000128194	46.7489
Height	rs117935308	T	C	0.0283115	-0.0308193	0.00479383	1.28e-10	364629	0.000113339	41.3312
Height	rs1180321	T	C	0.345951	0.0107089	0.00164724	7.97e-11	364629	0.000115898	42.2643
Height	rs118034257	T	C	0.0095477	-0.0681779	0.00809107	3.57e-17	364629	0.000194688	71.0024
Height	rs118109180	G	A	0.106056	-0.0138064	0.00253065	4.88e-08	364629	8.16225e-05	29.7642
Height	rs1190414	G	A	0.111362	-0.01573	0.00249546	2.91e-10	364629	0.000108958	39.7332
Height	rs11913403	G	T	0.133833	-0.0175576	0.00227509	1.19e-14	364629	0.000163309	59.5567
Height	rs11952815	G	A	0.214594	0.0107109	0.00189797	1.67e-08	364629	8.73342e-05	31.8472
Height	rs12052807	A	G	0.326645	0.014207	0.00166628	1.51e-17	364629	0.000199329	72.6953
Height	rs12209223	A	C	0.133767	0.033331	0.0022983	1.17e-47	364629	0.000576477	210.32
Height	rs12214102	G	A	0.0433948	-0.0238005	0.00387724	8.33e-10	364629	0.000103331	37.6812
Height	rs12229723	T	C	0.0864151	0.0249735	0.00280475	5.39e-19	364629	0.000217383	79.2808
Height	rs12256328	A	C	0.355583	-0.0123633	0.00162137	2.44e-14	364629	0.000159435	58.1436
Height	rs12342779	G	T	0.234048	-0.0250245	0.00184055	4.22e-42	364629	0.000506716	184.856
Height	rs12363738	T	C	0.0789199	-0.0205221	0.00288373	1.11e-12	364629	0.000138875	50.6445
Height	rs12370303	C	G	0.082353	-0.0238682	0.00284243	4.58e-17	364629	0.000193341	70.5111
Height	rs12439187	C	T	0.158596	-0.0156331	0.0021334	2.34e-13	364629	0.000147242	53.6962
Height	rs12479932	T	C	0.267149	-0.0130674	0.00176042	1.15e-13	364629	0.000151088	55.099
Height	rs12481920	G	A	0.784726	0.0148831	0.00188566	2.96e-15	364629	0.000170818	62.2956
Height	rs12504391	T	C	0.383457	-0.011837	0.00160099	1.43e-13	364629	0.000149896	54.6643
Height	rs12570201	C	T	0.52101	0.0199203	0.00155724	1.82e-37	364629	0.000448575	163.636
Height	rs1263147	G	T	0.423687	0.0143248	0.00157972	1.21e-19	364629	0.000225459	82.227
Height	rs12667394	A	C	0.193516	0.0117359	0.0019701	2.57e-09	364629	9.73112e-05	35.4857
Height	rs12730308	C	G	0.123431	0.0196602	0.00237806	1.37e-16	364629	0.000187412	68.3483
Height	rs12731372	T	C	0.24025	-0.0311681	0.00183253	7.14e-65	364629	0.000792726	289.278
Height	rs12744565	G	A	0.138584	0.0131064	0.00226539	7.23e-09	364629	9.17888e-05	33.4718
Height	rs12764382	C	A	0.136671	-0.0272064	0.00227069	4.44e-33	364629	0.000393554	143.557
Height	rs12787112	G	A	0.356025	-0.0167743	0.00162535	5.7e-25	364629	0.000292023	106.511
Height	rs12788711	G	A	0.24076	0.0144923	0.00181794	1.56e-15	364629	0.000174256	63.5496
Height	rs12810788	A	G	0.848	0.0226143	0.00218578	4.36e-25	364629	0.000293477	107.041
Height	rs12826071	A	C	0.167797	0.0125112	0.00208332	1.91e-09	364629	9.8899e-05	36.0648
Height	rs12900116	C	T	0.697761	-0.0116394	0.001699	7.35e-12	364629	0.000128697	46.9323
Height	rs12900132	T	C	0.618724	0.0159608	0.00161137	3.96e-23	364629	0.000268999	98.1107
Height	rs12908947	G	A	0.610483	-0.0308246	0.00159642	4.55e-83	364629	0.00102142	372.819
Height	rs12956	G	A	0.203603	-0.0246789	0.0019375	3.66e-37	364629	0.000444758	162.243
Height	rs12956326	C	A	0.267986	-0.0120734	0.00175146	5.45e-12	364629	0.000130302	47.5178
Height	rs12971884	T	G	0.348688	0.0219207	0.00163219	4.02e-41	364629	0.000494426	180.37
Height	rs12980469	A	G	0.294487	0.0253722	0.00170899	7.35e-50	364629	0.00060412	220.412
Height	rs13008369	T	G	0.138231	0.0137441	0.00226618	1.32e-09	364629	0.000100867	36.7825
Height	rs13020599	G	T	0.189386	-0.0167191	0.00199026	4.45e-17	364629	0.000193496	70.5673
Height	rs13083457	A	G	0.434045	-0.0129122	0.00157992	3.02e-16	364629	0.000183147	66.7925
Height	rs13125521	G	A	0.0449872	0.0290566	0.00375053	9.38e-15	364629	0.000164582	60.0208
Height	rs13155861	C	G	0.739606	-0.0108682	0.00177539	9.26e-10	364629	0.000102762	37.4736
Height	rs13160138	A	T	0.323015	0.0163197	0.001665	1.11e-22	364629	0.000263409	96.0713
Height	rs13172359	C	A	0.55761	0.0123685	0.00157201	3.61e-15	364629	0.000169746	61.9043
Height	rs13209685	T	G	0.207046	0.0233567	0.00193022	1.05e-33	364629	0.000401406	146.422
Height	rs13220304	A	G	0.315656	-0.0129996	0.00169689	1.85e-14	364629	0.000160928	58.6881
Height	rs13239670	C	T	0.458389	0.0120543	0.00157529	1.98e-14	364629	0.000160562	58.5545
Height	rs1325596	A	G	0.555483	0.0186294	0.00156973	1.74e-32	364629	0.000386126	140.846
Height	rs13258507	G	T	0.242063	-0.0154301	0.00181202	1.66e-17	364629	0.000198826	72.5119
Height	rs13263353	A	G	0.247186	-0.0109272	0.00180633	1.45e-09	364629	0.000100353	36.595
Height	rs13269512	A	G	0.778241	-0.0129917	0.0018813	5e-12	364629	0.00013077	47.6885
Height	rs13280469	C	T	0.736328	0.0124655	0.0018351	1.1e-11	364629	0.00012653	46.1421
Height	rs1341215	A	G	0.178774	0.0126894	0.00203651	4.64e-10	364629	0.000106466	38.8246
Height	rs1351623	T	C	0.160528	0.0127025	0.00211907	2.04e-09	364629	9.85357e-05	35.9323
Height	rs1353778	T	A	0.604292	-0.0119908	0.00159222	5.04e-14	364629	0.000155515	56.7137
Height	rs137943060	A	G	0.0187712	-0.0638861	0.0058015	3.35e-28	364629	0.000332458	121.263
Height	rs1380179	A	G	0.737768	0.0100744	0.00177172	1.3e-08	364629	8.86663e-05	32.333
Height	rs138678096	C	T	0.0246313	-0.0371942	0.00509033	2.74e-13	364629	0.000146401	53.3895
Height	rs138937927	T	C	0.0304838	-0.0453226	0.0045234	1.25e-23	364629	0.000275251	100.392
Height	rs139296776	G	A	0.0304588	-0.0301091	0.00453637	3.2e-11	364629	0.000120802	44.0531
Height	rs139450137	T	G	0.0225587	0.0310855	0.00530256	4.56e-09	364629	9.42437e-05	34.367
Height	rs1402599	G	A	0.719919	0.0212736	0.00173941	2.14e-34	364629	0.000410061	149.581
Height	rs1417488	T	C	0.268686	0.0225638	0.00176582	2.17e-37	364629	0.000447596	163.279
Height	rs141782017	G	A	0.0552512	-0.0255311	0.00340713	6.71e-14	364629	0.000153973	56.1512
Height	rs142330941	A	G	0.326692	-0.0112152	0.00166052	1.44e-11	364629	0.000125089	45.6167
Height	rs142762832	T	C	0.0450215	-0.0222698	0.00378312	3.94e-09	364629	9.50254e-05	34.6521
Height	rs142813609	G	T	0.0551397	-0.0220212	0.00342292	1.25e-10	364629	0.000113498	41.3891
Height	rs143002370	G	T	0.0215409	0.036869	0.00541132	9.54e-12	364629	0.000127295	46.4209
Height	rs143554335	T	C	0.0656546	-0.0430694	0.003195	2.04e-41	364629	0.000498114	181.716
Height	rs144028609	T	C	0.016575	0.0510483	0.00620892	2.01e-16	364629	0.000185353	67.5971
Height	rs1442847	T	C	0.233101	-0.0129646	0.00183803	1.74e-12	364629	0.000136428	49.752
Height	rs144573204	C	A	0.0528133	-0.0294433	0.00347205	2.25e-17	364629	0.000197181	71.9115
Height	rs146863322	A	G	0.0705734	-0.0277614	0.00305959	1.15e-19	364629	0.000225739	82.3292
Height	rs147040022	G	A	0.0750492	-0.0161184	0.00294404	4.38e-08	364629	8.21996e-05	29.9746
Height	rs147931634	A	G	0.19831	-0.0161302	0.00198858	5e-16	364629	0.000180411	65.7947
Height	rs147995199	C	G	0.00808586	0.107407	0.00888506	1.22e-33	364629	0.000400608	146.131
Height	rs148191623	A	C	0.0379723	-0.02835	0.00409061	4.19e-12	364629	0.000131711	48.0317
Height	rs148283485	A	C	0.0316704	0.0460638	0.0044656	6.01e-25	364629	0.000291731	106.404
Height	rs148340361	T	C	0.0427526	-0.0288852	0.00385174	6.42e-14	364629	0.000154212	56.2386
Height	rs148371284	A	G	0.00730973	-0.0762412	0.00925205	1.72e-16	364629	0.000186196	67.9049
Height	rs148794902	A	G	0.25526	0.0152588	0.00179483	1.87e-17	364629	0.000198179	72.2756
Height	rs148987715	T	C	0.0202763	-0.0356649	0.00552088	1.05e-10	364629	0.000114436	41.7314
Height	rs1490384	T	C	0.477665	0.028354	0.00156261	1.4e-73	364629	0.000902161	329.249
Height	rs149178804	A	G	0.0235949	0.0347934	0.00513365	1.22e-11	364629	0.000125961	45.9345
Height	rs149741629	A	G	0.0207602	0.0422391	0.00547429	1.2e-14	364629	0.000163249	59.5349
Height	rs149783569	G	A	0.172588	-0.0259655	0.00209177	2.22e-35	364629	0.000422407	154.086
Height	rs150063033	G	A	0.0172266	-0.0339977	0.0060048	1.5e-08	364629	8.79048e-05	32.0553
Height	rs150084392	A	G	0.00982586	-0.0512326	0.00803351	1.8e-10	364629	0.000111528	40.6705
Height	rs1506873	T	G	0.360661	-0.0186346	0.00161516	8.56e-31	364629	0.000364921	133.109
Height	rs150762689	C	T	0.0246186	0.028976	0.0050996	1.33e-08	364629	8.8535e-05	32.2851
Height	rs150948724	T	C	0.0329325	0.0275687	0.00435642	2.48e-10	364629	0.000109818	40.0471
Height	rs150979452	A	G	0.0183964	-0.0389354	0.00581551	2.16e-11	364629	0.000122916	44.8241
Height	rs150988490	T	G	0.0671829	0.0196721	0.00312191	2.95e-10	364629	0.000108884	39.7062
Height	rs151064518	A	G	0.0275701	0.0424111	0.00478932	8.34e-19	364629	0.000215014	78.4168
Height	rs151251414	T	C	0.00512178	-0.064519	0.0112357	9.34e-09	364629	9.04242e-05	32.9741
Height	rs1521261	T	C	0.205603	-0.0153246	0.00192827	1.91e-15	364629	0.000173187	63.1597
Height	rs1535	G	A	0.413205	-0.0189508	0.00157808	3.2e-33	364629	0.000395343	144.21
Height	rs153755	A	C	0.35212	-0.0156618	0.00163518	9.89e-22	364629	0.000251531	91.7381
Height	rs1561484	C	T	0.740871	-0.0119358	0.00178014	2.01e-11	364629	0.000123279	44.9565
Height	rs1593357	T	C	0.199217	0.0120763	0.00194895	5.78e-10	364629	0.000105286	38.3941
Height	rs1610560	A	C	0.370979	-0.0157269	0.00160942	1.49e-22	364629	0.000261808	95.4872
Height	rs1662843	C	G	0.365309	0.0259171	0.00161359	4.73e-58	364629	0.000707014	257.979
Height	rs16958052	G	A	0.0141769	0.0401467	0.00661996	1.32e-09	364629	0.000100854	36.7779
Height	rs16968627	C	T	0.13015	0.0274768	0.00232183	2.6e-32	364629	0.000383931	140.045
Height	rs16982927	G	A	0.120353	0.0184294	0.00239423	1.39e-14	364629	0.000162468	59.25
Height	rs17011935	G	C	0.120529	0.020795	0.00240291	4.97e-18	364629	0.000205354	74.8929
Height	rs17074618	T	C	0.213005	0.024453	0.0018971	5.14e-38	364629	0.000455444	166.143
Height	rs17077317	C	G	0.316241	-0.0099418	0.00167279	2.79e-09	364629	9.68621e-05	35.322
Height	rs17103681	G	C	0.0960476	0.0204317	0.00263605	9.12e-15	364629	0.000164732	60.0758
Height	rs17142037	A	G	0.127833	0.0127605	0.00233572	4.68e-08	364629	8.18478e-05	29.8464
Height	rs17180903	A	G	0.233449	0.0180396	0.00184309	1.27e-22	364629	0.000262661	95.7984
Height	rs17181956	T	C	0.0995626	-0.026804	0.00261423	1.15e-24	364629	0.000288227	105.126
Height	rs17197100	G	C	0.126	0.021649	0.00234654	2.81e-20	364629	0.000233382	85.1172
Height	rs17261772	C	T	0.305618	-0.0105012	0.00171482	9.14e-10	364629	0.000102836	37.5006
Height	rs17369123	T	C	0.201167	0.0234505	0.00194858	2.34e-33	364629	0.000397049	144.832
Height	rs1741344	T	C	0.655448	-0.0209581	0.00163993	2.12e-37	364629	0.000447721	163.324
Height	rs17443541	C	T	0.170415	-0.0146942	0.00208286	1.73e-12	364629	0.000136478	49.7702
Height	rs17511102	T	A	0.0723154	0.0379791	0.00304523	1.07e-35	364629	0.000426396	155.542
Height	rs17583662	G	A	0.359496	0.0145947	0.00162453	2.61e-19	364629	0.000221303	80.711
Height	rs17730589	C	T	0.248467	-0.0124391	0.00179836	4.62e-12	364629	0.000131195	47.8434
Height	rs17732878	C	T	0.177586	0.022733	0.00203714	6.45e-29	364629	0.000341407	124.529
Height	rs17860640	G	A	0.033324	0.0241752	0.00435702	2.88e-08	364629	8.44254e-05	30.7864
Height	rs1812175	G	A	0.833823	0.0458675	0.00208614	3.85e-107	364629	0.00132403	483.416
Height	rs181908260	G	A	0.0188178	-0.0333046	0.00577501	8.07e-09	364629	9.12036e-05	33.2583
Height	rs1845463	G	A	0.146434	0.0209069	0.0022098	3.05e-21	364629	0.000245423	89.5099
Height	rs184886	C	T	0.699722	0.0127973	0.00169682	4.63e-14	364629	0.000155972	56.8804
Height	rs1856756	C	T	0.227462	-0.0196288	0.00187054	9.24e-26	364629	0.000301906	110.116
Height	rs185799410	T	G	0.0225132	-0.0420832	0.00525086	1.11e-15	364629	0.000176128	64.2324
Height	rs1875043	G	A	0.344481	0.00945781	0.00163641	7.49e-09	364629	9.16022e-05	33.4037
Height	rs188200811	A	G	0.0373444	-0.029018	0.00416353	3.18e-12	364629	0.000133199	48.5746
Height	rs188516017	C	T	0.0313402	0.0304411	0.00450262	1.37e-11	364629	0.000125338	45.7075
Height	rs1887855	C	T	0.692404	-0.0109979	0.00167705	5.46e-11	364629	0.00011793	43.0056
Height	rs189325469	C	T	0.0549041	0.0213654	0.00342036	4.2e-10	364629	0.000106999	39.019
Height	rs189572136	G	A	0.052287	-0.0304735	0.00349148	2.59e-18	364629	0.000208874	76.1769
Height	rs192609972	T	G	0.0342439	-0.0295735	0.00429469	5.74e-12	364629	0.000130027	47.4176
Height	rs1935584	C	A	0.558711	0.00954659	0.00156593	1.08e-09	364629	0.000101919	37.1663
Height	rs1950500	C	T	0.716053	-0.0196442	0.00172086	3.51e-30	364629	0.000357249	130.309
Height	rs1984119	C	T	0.28347	-0.034234	0.0017354	1.27e-86	364629	0.00106611	389.147
Height	rs2005172	C	A	0.585623	0.0319224	0.00158421	2.67e-90	364629	0.00111232	406.035
Height	rs2009382	T	C	0.701317	-0.0133309	0.00170523	5.38e-15	364629	0.000167583	61.1154
Height	rs204928	G	A	0.477176	-0.0115859	0.00156137	1.17e-13	364629	0.000150984	55.0612
Height	rs2060765	C	T	0.333292	0.0179794	0.00165468	1.68e-27	364629	0.000323691	118.065
Height	rs2065041	A	G	0.578417	0.0115979	0.00157311	1.67e-13	364629	0.000149047	54.3548
Height	rs2071729	C	T	0.0711087	0.0166091	0.00302889	4.17e-08	364629	8.2459e-05	30.0693
Height	rs2096396	G	A	0.396278	-0.00934631	0.00163018	9.85e-09	364629	9.01403e-05	32.8705
Height	rs212672	A	T	0.273978	0.0132862	0.00174483	2.64e-14	364629	0.000158992	57.982
Height	rs2153272	T	C	0.781802	-0.0145816	0.00188538	1.04e-14	364629	0.000164017	59.815
Height	rs2167733	A	G	0.220683	0.0203485	0.00187179	1.58e-27	364629	0.00032401	118.181
Height	rs2180330	T	C	0.421779	-0.00948706	0.00158165	1.99e-09	364629	9.86617e-05	35.9783
Height	rs2187642	C	A	0.609771	-0.0159142	0.00160041	2.68e-23	364629	0.000271105	98.8792
Height	rs2194411	A	G	0.1366	0.031132	0.00227305	1.07e-42	364629	0.000514187	187.583
Height	rs2215767	A	G	0.391122	-0.0104989	0.00159327	4.41e-11	364629	0.000119071	43.4217
Height	rs2231650	A	G	0.049098	-0.0278755	0.00361621	1.27e-14	364629	0.000162936	59.4204
Height	rs2240144	C	A	0.969971	0.0317282	0.0045504	3.11e-12	364629	0.000133316	48.6171
Height	rs224329	C	T	0.589398	-0.048749	0.00158299	1e-200	364629	0.00259415	948.359
Height	rs2255817	T	C	0.73835	-0.0101973	0.00176846	8.11e-09	364629	9.11778e-05	33.2489
Height	rs22570	C	G	0.832265	0.0187699	0.00208015	1.82e-19	364629	0.000223247	81.4202
Height	rs2270894	G	C	0.265073	-0.0261945	0.00176601	9.01e-50	364629	0.000603005	220.004
Height	rs2273368	T	C	0.282178	-0.0201627	0.00173573	3.41e-31	364629	0.000369931	134.937
Height	rs227723	T	C	0.351058	0.0165166	0.00163733	6.28e-24	364629	0.000278995	101.758
Height	rs228611	A	G	0.509217	-0.0112893	0.00155696	4.14e-13	364629	0.000144167	52.5747
Height	rs2290154	C	T	0.355127	-0.0138937	0.00162115	1.03e-17	364629	0.000201396	73.4492
Height	rs2291986	C	T	0.260123	0.0145142	0.00177678	3.11e-16	364629	0.000182974	66.7293
Height	rs2293751	A	G	0.514494	-0.0280067	0.00156452	1.15e-71	364629	0.00087807	320.449
Height	rs2297961	T	C	0.143231	-0.01221	0.00222695	4.19e-08	364629	8.24372e-05	30.0613
Height	rs2326833	G	C	0.842463	0.019435	0.00214605	1.35e-19	364629	0.000224875	82.0138
Height	rs234064	G	A	0.927047	0.0191765	0.00301733	2.08e-10	364629	0.000110763	40.3916
Height	rs2363704	T	C	0.0319087	-0.0401503	0.00448389	3.42e-19	364629	0.000219847	80.1799
Height	rs2372182	T	A	0.118878	-0.0139207	0.00240473	7.09e-09	364629	9.18964e-05	33.511
Height	rs2377524	T	A	0.734756	-0.00978321	0.00176271	2.86e-08	364629	8.44721e-05	30.8034
Height	rs2378709	T	G	0.620266	0.0176806	0.00160375	2.91e-28	364629	0.000333215	121.54
Height	rs2413479	T	C	0.558075	0.0101685	0.00155991	7.09e-11	364629	0.000116523	42.4925
Height	rs241776	T	C	0.447916	-0.0107196	0.00156435	7.26e-12	364629	0.00012876	46.9555
Height	rs2434885	T	C	0.169441	0.0144101	0.00207301	3.62e-12	364629	0.000132502	48.3202
Height	rs2438348	T	A	0.703675	0.0114702	0.00170936	1.94e-11	364629	0.000123472	45.0269
Height	rs244711	T	C	0.676284	0.0334515	0.00169681	1.63e-86	364629	0.00106476	388.653
Height	rs2475314	A	G	0.569449	-0.0106915	0.00156715	8.96e-12	364629	0.000127629	46.5429
Height	rs2477201	C	A	0.197289	-0.0141974	0.00196354	4.81e-13	364629	0.000143359	52.28
Height	rs2599464	T	C	0.177873	0.019849	0.00202905	1.34e-22	364629	0.000262378	95.695
Height	rs26024	C	A	0.223785	0.0142712	0.00186931	2.27e-14	364629	0.000159822	58.2849
Height	rs260508	G	T	0.398688	0.00926453	0.00159307	6.04e-09	364629	9.27439e-05	33.8201
Height	rs2610986	T	C	0.643831	-0.0199428	0.00163658	3.71e-34	364629	0.000407071	148.489
Height	rs2616560	C	T	0.0519485	-0.0313931	0.00350853	3.63e-19	364629	0.000219519	80.06
Height	rs2619507	G	A	0.167899	-0.0142572	0.00208539	8.1e-12	364629	0.00012817	46.7403
Height	rs2637326	T	G	0.404168	0.00985453	0.00159109	5.88e-10	364629	0.000105193	38.3601
Height	rs2648725	A	T	0.176891	0.022162	0.00204088	1.81e-27	364629	0.000323289	117.918
Height	rs2662019	G	A	0.175969	-0.013225	0.00204652	1.03e-10	364629	0.000114514	41.7597
Height	rs2668855	A	G	0.364499	-0.0121062	0.00163266	1.22e-13	364629	0.000150767	54.9822
Height	rs2679177	G	A	0.458356	-0.0212882	0.00156944	6.53e-42	364629	0.000504334	183.987
Height	rs2686541	C	G	0.693559	-0.0161544	0.00169232	1.35e-21	364629	0.000249837	91.1201
Height	rs2715094	A	G	0.634082	-0.0120679	0.00162065	9.6e-14	364629	0.000152043	55.4476
Height	rs2715440	T	C	0.30061	0.0117723	0.00170013	4.38e-12	364629	0.000131477	47.9464
Height	rs273945	C	A	0.576224	0.0103649	0.00157485	4.66e-11	364629	0.000118782	43.3161
Height	rs2741309	C	A	0.644184	-0.0155611	0.00163726	2.01e-21	364629	0.000247677	90.3323
Height	rs2784895	T	C	0.640055	0.0140333	0.00162712	6.43e-18	364629	0.000203958	74.3838
Height	rs2807763	G	C	0.808042	-0.0176009	0.00197874	5.84e-19	364629	0.000216944	79.1207
Height	rs2815377	G	A	0.604846	0.0133439	0.00159832	6.9e-17	364629	0.000191119	69.7005
Height	rs2816981	T	C	0.823904	-0.0129785	0.00205632	2.76e-10	364629	0.000109237	39.835
Height	rs2834457	A	T	0.669176	0.0134829	0.00164576	2.56e-16	364629	0.000184036	67.1168
Height	rs28364026	A	G	0.0404333	-0.0263424	0.00396729	3.14e-11	364629	0.000120898	44.088
Height	rs284663	T	C	0.645476	-0.0210733	0.00162051	1.16e-38	364629	0.000463563	169.106
Height	rs2854009	A	G	0.730604	-0.0186385	0.00176056	3.44e-26	364629	0.000307281	112.077
Height	rs28557305	A	G	0.372592	0.0245552	0.00161132	1.94e-52	364629	0.000636496	232.231
Height	rs2869709	C	T	0.169938	0.0159139	0.00207289	1.63e-14	364629	0.000161614	58.9384
Height	rs28827888	G	A	0.0966422	-0.024295	0.0026733	1.01e-19	364629	0.000226459	82.5916
Height	rs2885697	T	G	0.661621	-0.0222434	0.00165152	2.4e-41	364629	0.000497242	181.398
Height	rs28869768	C	A	0.0501728	-0.04504	0.00357608	2.26e-36	364629	0.000434853	158.628
Height	rs28929474	T	C	0.0199419	0.0703608	0.00554059	5.98e-37	364629	0.000442085	161.268
Height	rs2903385	A	G	0.441091	0.0147145	0.00156898	6.7e-21	364629	0.000241157	87.9536
Height	rs2903567	T	A	0.649366	0.0132097	0.00162527	4.38e-16	364629	0.000181136	66.0591
Height	rs2934482	G	T	0.667336	0.0181753	0.0016543	4.43e-28	364629	0.000330933	120.707
Height	rs293727	C	T	0.683783	0.024199	0.00167342	2.14e-47	364629	0.000573172	209.114
Height	rs2971154	C	T	0.411966	-0.0132133	0.00158888	9.09e-17	364629	0.00018963	69.1573
Height	rs299397	G	A	0.410477	-0.0105431	0.00158386	2.8e-11	364629	0.000121506	44.3099
Height	rs300156	T	A	0.247	-0.0154042	0.00181661	2.26e-17	364629	0.00019716	71.9039
Height	rs3006749	T	C	0.242182	0.0116627	0.00181175	1.22e-10	364629	0.000113632	41.438
Height	rs3020372	C	T	0.142551	0.024859	0.00223313	8.77e-29	364629	0.000339735	123.919
Height	rs3110823	C	A	0.173796	0.0195128	0.00205217	1.94e-21	364629	0.000247887	90.4087
Height	rs31203	C	T	0.307949	-0.0195268	0.00168398	4.34e-31	364629	0.000368618	134.458
Height	rs314263	T	C	0.684766	-0.0264255	0.00168479	1.92e-55	364629	0.000674234	246.01
Height	rs3181041	G	C	0.0956294	0.0181914	0.00265213	6.93e-12	364629	0.000129014	47.0479
Height	rs34079867	T	C	0.303859	0.0132764	0.00170697	7.38e-15	364629	0.000165877	60.4932
Height	rs34517439	A	C	0.128285	0.0251169	0.00234156	7.64e-27	364629	0.000315452	115.059
Height	rs34530577	T	G	0.580773	-0.028689	0.00157912	9.3e-74	364629	0.000904391	330.064
Height	rs34780675	A	G	0.238241	-0.0119699	0.0018382	7.43e-11	364629	0.000116277	42.4027
Height	rs34795949	G	A	0.203861	0.0165361	0.00193896	1.48e-17	364629	0.00019943	72.7321
Height	rs34989	T	C	0.314213	-0.014308	0.00167952	1.61e-17	364629	0.000198999	72.5747
Height	rs35176054	A	T	0.133715	0.0139339	0.00229622	1.29e-09	364629	0.000100977	36.8227
Height	rs35365551	C	G	0.230989	-0.0187256	0.00185239	5.05e-24	364629	0.000280178	102.189
Height	rs354235	T	G	0.322092	0.0127166	0.00167256	2.89e-14	364629	0.000158511	57.8064
Height	rs35432564	A	G	0.0695372	-0.0219755	0.00308815	1.11e-12	364629	0.000138857	50.6382
Height	rs35506085	A	G	0.169043	-0.0260443	0.00207989	5.66e-36	364629	0.00042984	156.799
Height	rs35628589	T	C	0.0863692	0.0332789	0.00278632	7.01e-33	364629	0.00039107	142.651
Height	rs35741360	A	G	0.225018	-0.0209886	0.0018624	1.85e-29	364629	0.000348192	127.004
Height	rs35772006	G	A	0.586057	0.0143447	0.00158057	1.13e-19	364629	0.000225843	82.367
Height	rs36027723	C	G	0.290282	0.0106482	0.00171246	5.03e-10	364629	0.000106026	38.6642
Height	rs369743186	G	C	0.214771	-0.0113579	0.00189952	2.24e-09	364629	9.80425e-05	35.7525
Height	rs370018864	T	C	0.0534697	0.0252299	0.00345454	2.81e-13	364629	0.000146263	53.3394
Height	rs3791679	G	A	0.225406	-0.0386045	0.0018702	1.15e-94	364629	0.00116719	426.086
Height	rs3800457	T	C	0.798206	-0.0405217	0.00194966	6.04e-96	364629	0.00118329	431.972
Height	rs3801270	G	A	0.662703	0.00961185	0.00165142	5.87e-09	364629	9.28982e-05	33.8763
Height	rs3847787	A	G	0.498078	-0.0218639	0.0015555	7.09e-45	364629	0.000541538	197.566
Height	rs389663	C	T	0.732189	-0.0139013	0.00177153	4.26e-15	364629	0.000168845	61.576
Height	rs3958122	T	C	0.42909	0.0243382	0.00157018	3.46e-54	364629	0.000658477	240.257
Height	rs39875	G	A	0.293149	0.0189556	0.00171854	2.74e-28	364629	0.000333549	121.662
Height	rs39958	A	G	0.663193	-0.0100802	0.00165207	1.05e-09	364629	0.000102091	37.2288
Height	rs4073154	G	A	0.828672	0.0305582	0.00208467	1.19e-48	364629	0.000588944	214.871
Height	rs41271299	T	C	0.0180865	0.0735032	0.00598223	1.06e-34	364629	0.000413862	150.968
Height	rs41284816	T	G	0.0197701	0.09711	0.00559	1.34e-67	364629	0.000826978	301.788
Height	rs4128921	T	C	0.480857	0.00854241	0.00156439	4.75e-08	364629	8.17681e-05	29.8173
Height	rs41311445	C	A	0.133921	-0.0240108	0.00227767	5.54e-26	364629	0.000304683	111.129
Height	rs421239	G	A	0.674546	0.0117238	0.00167074	2.26e-12	364629	0.000135023	49.2398
Height	rs4233417	T	C	0.815225	-0.0120031	0.00202306	2.97e-09	364629	9.65331e-05	35.202
Height	rs4234092	C	T	0.781387	0.0140026	0.00189489	1.47e-13	364629	0.000149738	54.6068
Height	rs4241246	A	C	0.533159	-0.0228536	0.00156434	2.46e-48	364629	0.000584981	213.425
Height	rs4252548	T	C	0.0263008	-0.0708351	0.00485482	3.22e-48	364629	0.000583507	212.887
Height	rs4272	G	A	0.221525	0.0403696	0.00187547	9.08e-103	364629	0.00126907	463.326
Height	rs4306900	A	G	0.291251	-0.0131078	0.00171778	2.34e-14	364629	0.000159663	58.2267
Height	rs4307377	G	A	0.82768	0.0149243	0.00205457	3.76e-13	364629	0.000144688	52.7647
Height	rs4316494	G	A	0.517188	0.0115504	0.00155787	1.22e-13	364629	0.000150735	54.9704
Height	rs4373488	C	A	0.583311	0.0108538	0.00157469	5.48e-12	364629	0.000130276	47.5085
Height	rs4411188	C	T	0.450355	-0.0087066	0.00156027	2.4e-08	364629	8.53905e-05	31.1383
Height	rs4451502	A	G	0.876396	0.0136014	0.00238358	1.15e-08	364629	8.92931e-05	32.5616
Height	rs4548838	C	T	0.585083	-0.0162604	0.0015799	7.66e-25	364629	0.00029042	105.926
Height	rs4620037	C	A	0.18761	-0.0268374	0.00200843	1e-40	364629	0.000489445	178.552
Height	rs4678778	G	A	0.208676	0.0130377	0.00192387	1.23e-11	364629	0.000125934	45.9249
Height	rs4694504	G	A	0.489679	0.0194991	0.00155633	5.19e-36	364629	0.000430316	156.972
Height	rs4726710	G	C	0.218297	-0.0112694	0.00188437	2.23e-09	364629	9.80789e-05	35.7657
Height	rs4742199	T	C	0.768074	0.0114468	0.00184482	5.48e-10	364629	0.000105575	38.4997
Height	rs4745491	G	C	0.0371961	-0.0338726	0.00413693	2.66e-16	364629	0.000183827	67.0407
Height	rs4749999	A	C	0.115093	-0.0142582	0.00243715	4.9e-09	364629	9.38583e-05	34.2265
Height	rs4750757	A	G	0.288787	-0.0116883	0.00171598	9.66e-12	364629	0.000127225	46.3955
Height	rs4785704	G	A	0.147045	-0.0240875	0.00222541	2.65e-27	364629	0.000321198	117.155
Height	rs4791243	C	T	0.908685	0.020665	0.00270572	2.21e-14	364629	0.00015995	58.3314
Height	rs4804416	G	T	0.397387	-0.0202182	0.00158734	3.67e-37	364629	0.000444734	162.234
Height	rs4843567	C	G	0.82028	0.0175503	0.00203521	6.5e-18	364629	0.000203897	74.3615
Height	rs48573	C	T	0.0921152	0.0201858	0.00268696	5.8e-14	364629	0.000154757	56.4374
Height	rs4872420	T	G	0.588181	0.0115303	0.0015827	3.21e-13	364629	0.000145536	53.074
Height	rs488133	C	T	0.697297	0.0178265	0.00171847	3.27e-25	364629	0.000295032	107.608
Height	rs4902339	A	G	0.345252	-0.0125606	0.00163246	1.42e-14	364629	0.000162336	59.2016
Height	rs4912851	G	A	0.437998	-0.0111441	0.00156833	1.2e-12	364629	0.000138453	50.4909
Height	rs4912905	C	G	0.247817	-0.0110964	0.00180098	7.22e-10	364629	0.0001041	37.9616
Height	rs4953077	T	C	0.679724	-0.0200767	0.00167429	3.95e-33	364629	0.000394186	143.787
Height	rs4964616	A	T	0.382874	0.0104492	0.00160438	7.37e-11	364629	0.000116319	42.4179
Height	rs4969471	G	C	0.775488	0.0163609	0.00186874	2.04e-18	364629	0.000210172	76.6504
Height	rs4973446	C	G	0.136303	0.0246655	0.00227948	2.75e-27	364629	0.000321009	117.086
Height	rs4981469	G	C	0.359901	-0.0151981	0.00162278	7.57e-21	364629	0.000240494	87.7116
Height	rs508347	C	T	0.644204	-0.0290397	0.00162907	4.44e-71	364629	0.000870713	317.762
Height	rs513581	T	C	0.925323	-0.0165834	0.00295988	2.11e-08	364629	8.60816e-05	31.3904
Height	rs549332944	T	C	0.0380221	-0.0248373	0.00406619	1.01e-09	364629	0.000102315	37.3105
Height	rs555554	T	G	0.331091	0.0200163	0.00165486	1.12e-33	364629	0.00040107	146.299
Height	rs55683513	G	A	0.362554	-0.0179823	0.00161966	1.22e-28	364629	0.000337944	123.265
Height	rs55750792	A	G	0.494595	0.0302409	0.00156303	2.14e-83	364629	0.00102555	374.328
Height	rs55796667	G	A	0.199964	-0.0117976	0.00194319	1.27e-09	364629	0.000101079	36.8599
Height	rs55909821	T	C	0.077624	0.0246453	0.00291856	3.06e-17	364629	0.000195522	71.3064
Height	rs56038738	C	G	0.0346883	0.0414707	0.00424253	1.44e-22	364629	0.00026198	95.55
Height	rs56094151	C	A	0.128685	-0.0149083	0.00233332	1.67e-10	364629	0.000111946	40.823
Height	rs56171834	C	T	0.191893	-0.0122592	0.00196557	4.46e-10	364629	0.000106672	38.8996
Height	rs56245810	C	T	0.160444	-0.0121987	0.0021377	1.15e-08	364629	8.92984e-05	32.5635
Height	rs56277911	T	C	0.091784	-0.0167747	0.00270687	5.75e-10	364629	0.000105312	38.4036
Height	rs56285422	T	C	0.3544	0.0106098	0.00162406	6.45e-11	364629	0.000117033	42.6784
Height	rs56316167	T	C	0.420436	-0.0141588	0.00159964	8.66e-19	364629	0.000214815	78.344
Height	rs56772737	A	C	0.0670505	-0.0232413	0.00314182	1.39e-13	364629	0.000150052	54.7212
Height	rs568019693	A	G	0.0512513	-0.0275671	0.00360925	2.21e-14	364629	0.000159966	58.3372
Height	rs57264131	A	C	0.15146	0.0199332	0.00217015	4.11e-20	364629	0.000231325	84.3669
Height	rs5742914	T	C	0.159292	-0.0319608	0.00212946	6.42e-51	364629	0.000617415	225.265
Height	rs576015	A	G	0.665349	-0.012942	0.00165916	6.17e-15	364629	0.000166841	60.8449
Height	rs58073046	G	A	0.122199	-0.0208255	0.00237239	1.66e-18	364629	0.000211288	77.0577
Height	rs58134223	T	C	0.160005	-0.0145523	0.00213012	8.39e-12	364629	0.000127982	46.6716
Height	rs584961	G	A	0.925122	-0.029167	0.00295895	6.38e-23	364629	0.000266404	97.1641
Height	rs584985	C	T	0.315046	0.0130668	0.00168236	8.04e-15	364629	0.000165416	60.3251
Height	rs58536583	A	G	0.105438	-0.0164267	0.0025835	2.04e-10	364629	0.000110862	40.4279
Height	rs58591767	A	G	0.511895	-0.0202486	0.00155626	1.06e-38	364629	0.000464059	169.287
Height	rs58738817	A	G	0.30021	-0.0155701	0.00170386	6.35e-20	364629	0.000228962	83.505
Height	rs58784389	A	G	0.0292458	0.0254844	0.00465888	4.5e-08	364629	8.20538e-05	29.9215
Height	rs592060	T	C	0.769452	0.0112857	0.00185644	1.21e-09	364629	0.000101344	36.9567
Height	rs59444152	C	T	0.107139	-0.0212852	0.00251129	2.33e-17	364629	0.000196981	71.8388
Height	rs59903652	T	G	0.349438	-0.0118328	0.00164662	6.67e-13	364629	0.000141604	51.64
Height	rs60038222	T	C	0.0304941	0.0273593	0.00453225	1.57e-09	364629	9.99281e-05	36.4401
Height	rs6011026	G	A	0.559125	0.00967129	0.00157413	8.05e-10	364629	0.000103512	37.7472
Height	rs6012927	G	A	0.339747	-0.0120267	0.00164061	2.29e-13	364629	0.000147356	53.7378
Height	rs603598	C	G	0.0404079	-0.0329046	0.00397975	1.36e-16	364629	0.000187443	68.3596
Height	rs60484953	A	G	0.370735	0.015024	0.00161484	1.36e-20	364629	0.000237333	86.5585
Height	rs6053976	G	A	0.48998	-0.00953108	0.00155818	9.55e-10	364629	0.000102601	37.4151
Height	rs6054427	A	G	0.688904	-0.0350241	0.00168024	1.7e-96	364629	0.00119021	434.499
Height	rs6080303	A	G	0.3069	-0.0103377	0.00168847	9.21e-10	364629	0.000102793	37.4851
Height	rs608251	A	C	0.299529	-0.0126982	0.00170135	8.42e-14	364629	0.000152749	55.7051
Height	rs60973406	C	T	0.674862	-0.0215851	0.00166267	1.54e-38	364629	0.000462002	168.536
Height	rs6117378	C	A	0.322468	0.0175731	0.00167013	6.84e-26	364629	0.000303538	110.712
Height	rs61246702	G	A	0.242838	-0.0162231	0.00182299	5.63e-19	364629	0.000217147	79.1948
Height	rs61732778	A	G	0.0828135	0.026854	0.00282411	1.93e-21	364629	0.000247911	90.4175
Height	rs61754233	C	G	0.0185163	0.0340062	0.00578693	4.19e-09	364629	9.46951e-05	34.5317
Height	rs61806235	G	A	0.169758	0.0183184	0.00208008	1.29e-18	364629	0.000212653	77.5555
Height	rs61869763	T	C	0.0903703	0.0330452	0.00272365	7.09e-34	364629	0.000403541	147.201
Height	rs61940837	T	C	0.0531896	0.0236002	0.00352842	2.25e-11	364629	0.000122678	44.7372
Height	rs61989600	T	C	0.494891	-0.0113277	0.00155391	3.1e-13	364629	0.000145719	53.141
Height	rs62048641	A	T	0.227232	0.0106049	0.00185301	1.05e-08	364629	8.98188e-05	32.7533
Height	rs62070648	A	G	0.283254	-0.0321605	0.00173213	5.94e-77	364629	0.000944546	344.733
Height	rs62140843	C	T	0.318472	0.0202573	0.00167342	9.9e-34	364629	0.000401724	146.538
Height	rs62150740	A	G	0.0829588	0.0186982	0.00287049	7.32e-11	364629	0.000116355	42.4312
Height	rs62295261	C	T	0.098272	0.01919	0.00261402	2.12e-13	364629	0.00014778	53.8927
Height	rs62330018	T	C	0.0232943	0.0293819	0.00532945	3.53e-08	364629	8.33504e-05	30.3943
Height	rs62361329	G	A	0.0510247	-0.0295495	0.00353376	6.16e-17	364629	0.000191731	69.9236
Height	rs62361338	A	G	0.196307	0.0178883	0.00196114	7.42e-20	364629	0.000228124	83.1991
Height	rs62396185	C	G	0.40091	-0.0397	0.00159557	1.18e-136	364629	0.00169497	619.08
Height	rs62405996	G	A	0.115255	-0.0244967	0.00245656	2.02e-23	364629	0.000272641	99.4393
Height	rs62434598	A	G	0.0479699	-0.0210874	0.00367028	9.17e-09	364629	9.05226e-05	33.01
Height	rs62442203	C	G	0.417195	-0.0154352	0.00157765	1.32e-22	364629	0.000262445	95.7196
Height	rs62467396	A	G	0.0736863	0.0251899	0.00298039	2.87e-17	364629	0.000195871	71.4339
Height	rs62467800	C	A	0.117751	-0.0177374	0.00241711	2.16e-13	364629	0.000147663	53.8499
Height	rs62468466	G	A	0.278075	-0.0111006	0.00173661	1.64e-10	364629	0.000112044	40.8588
Height	rs62501195	C	A	0.234096	-0.0247636	0.00184522	4.6e-41	364629	0.000493703	180.106
Height	rs62504408	A	G	0.138241	0.012738	0.00226725	1.93e-08	364629	8.65595e-05	31.5647
Height	rs62515432	C	T	0.281703	0.034699	0.00173171	2.6e-89	364629	0.0010999	401.496
Height	rs62621197	T	C	0.0205065	-0.10142	0.00550731	9.86e-76	364629	0.000929209	339.13
Height	rs6484787	A	G	0.599558	0.00970273	0.00159209	1.1e-09	364629	0.000101849	37.1407
Height	rs6498541	G	A	0.307339	-0.0143612	0.00168115	1.31e-17	364629	0.000200092	72.9737
Height	rs6510177	C	T	0.841421	0.013225	0.0021352	5.87e-10	364629	0.0001052	38.3629
Height	rs6512577	T	C	0.206812	0.0325379	0.00191665	1.23e-64	364629	0.000789767	288.198
Height	rs6537339	G	T	0.565365	0.0101425	0.00157106	1.08e-10	364629	0.000114289	41.6775
Height	rs654723	A	C	0.678029	0.0105286	0.00166493	2.55e-10	364629	0.000109661	39.9896
Height	rs6563162	C	T	0.260658	-0.0102436	0.00176485	6.47e-09	364629	9.23843e-05	33.6889
Height	rs6570507	A	G	0.259248	-0.0397867	0.0017832	2.83e-110	364629	0.00136343	497.821
Height	rs66460508	T	C	0.108814	-0.0181717	0.00249829	3.5e-13	364629	0.000145075	52.9058
Height	rs6666334	T	C	0.622691	0.00993959	0.00161092	6.82e-10	364629	0.000104398	38.0703
Height	rs66922415	G	A	0.184859	0.0157692	0.00198962	2.27e-15	364629	0.000172248	62.8169
Height	rs67015182	A	G	0.397107	-0.0234842	0.00158534	1.2e-49	364629	0.000601443	219.434
Height	rs6731022	C	G	0.399441	0.020137	0.00159635	1.76e-36	364629	0.000436207	159.122
Height	rs6755143	A	G	0.256627	-0.0109104	0.00179127	1.12e-09	364629	0.000101733	37.0985
Height	rs6758142	T	C	0.523484	-0.0111901	0.00156757	9.44e-13	364629	0.000139734	50.9579
Height	rs6767392	T	C	0.257441	-0.0143892	0.00179728	1.18e-15	364629	0.000175758	64.0973
Height	rs6772337	G	A	0.602835	-0.00993525	0.00159314	4.48e-10	364629	0.000106648	38.8908
Height	rs6773088	A	G	0.409048	0.0140052	0.00158252	8.76e-19	364629	0.000214751	78.3209
Height	rs6786582	C	T	0.214852	-0.0214421	0.00190572	2.28e-29	364629	0.000347068	126.594
Height	rs6789957	C	G	0.0651183	-0.0175984	0.00319325	3.57e-08	364629	8.32901e-05	30.3723
Height	rs67934435	C	G	0.265927	0.0105659	0.00176324	2.07e-09	364629	9.84682e-05	35.9077
Height	rs679429	A	G	0.591	0.0173002	0.00159075	1.51e-27	364629	0.00032427	118.276
Height	rs6821305	C	A	0.442611	0.0129087	0.00156741	1.79e-16	364629	0.000185981	67.8262
Height	rs6825927	G	A	0.284711	-0.0128963	0.00172642	8.02e-14	364629	0.00015301	55.8001
Height	rs6846335	T	G	0.0384932	0.0326511	0.00405697	8.41e-16	364629	0.000177608	64.7724
Height	rs685167	T	C	0.826652	0.0180435	0.00204967	1.33e-18	364629	0.000212486	77.4946
Height	rs6872083	G	A	0.341248	-0.0127859	0.0016445	7.55e-15	364629	0.000165757	60.4495
Height	rs6907253	G	C	0.139306	0.0166432	0.00226101	1.83e-13	364629	0.000148577	54.1834
Height	rs691066	T	C	0.579651	-0.017496	0.00161327	2.1e-27	364629	0.000322457	117.615
Height	rs6928173	T	A	0.101933	0.0148854	0.0025863	8.64e-09	364629	9.0839e-05	33.1254
Height	rs6928244	C	G	0.239878	0.0126364	0.00183362	5.52e-12	364629	0.000130233	47.4926
Height	rs694785	G	A	0.393784	0.0106685	0.00159763	2.43e-11	364629	0.000122278	44.5915
Height	rs6952006	T	G	0.785841	0.0162494	0.00189553	1.01e-17	364629	0.0002015	73.4871
Height	rs6980299	C	T	0.788319	-0.0160134	0.00190672	4.53e-17	364629	0.000193401	70.5328
Height	rs6993914	G	T	0.332317	-0.0124903	0.00165076	3.84e-14	364629	0.000156985	57.25
Height	rs702101	A	G	0.594467	0.0260047	0.00158934	3.57e-60	364629	0.000733669	267.712
Height	rs7028916	A	C	0.324366	-0.0174035	0.00166278	1.23e-25	364629	0.000300346	109.547
Height	rs7029159	A	G	0.905335	0.0147159	0.00266053	3.18e-08	364629	8.38976e-05	30.5939
Height	rs7038554	G	A	0.307857	0.0229529	0.00168986	5.07e-42	364629	0.000505711	184.489
Height	rs7041878	T	C	0.131428	-0.019097	0.00230802	1.29e-16	364629	0.000187723	68.4619
Height	rs7044896	T	G	0.0327057	-0.0326657	0.00441399	1.36e-13	364629	0.000150177	54.767
Height	rs7076364	T	G	0.30976	0.00946919	0.00168007	1.74e-08	364629	8.71128e-05	31.7664
Height	rs709284	C	T	0.419977	0.0205577	0.00158865	2.66e-38	364629	0.000459031	167.452
Height	rs71313564	A	G	0.164834	-0.0131825	0.00209803	3.32e-10	364629	0.000108261	39.4793
Height	rs7151853	G	A	0.478238	0.0155515	0.00155206	1.25e-23	364629	0.000275269	100.398
Height	rs715684	C	T	0.168114	0.0129923	0.00207524	3.83e-10	364629	0.000107482	39.1952
Height	rs71645596	C	T	0.00903024	0.045891	0.00827729	2.95e-08	364629	8.42929e-05	30.7381
Height	rs717267	A	G	0.430768	0.00926484	0.00157054	3.65e-09	364629	9.54301e-05	34.7997
Height	rs7177711	G	A	0.666653	-0.0139163	0.00165282	3.77e-17	364629	0.000194384	70.8915
Height	rs7204542	G	C	0.585073	-0.0118363	0.00158417	7.92e-14	364629	0.000153077	55.8246
Height	rs7204797	T	C	0.418299	0.0151558	0.00157141	5.18e-22	364629	0.000255045	93.02
Height	rs723149	G	A	0.556417	-0.014112	0.00157665	3.54e-19	364629	0.000219665	80.1132
Height	rs7231522	C	A	0.165394	0.0204646	0.00208681	1.05e-22	364629	0.000263679	96.1697
Height	rs7235010	A	G	0.773178	0.0385195	0.00184921	2.3e-96	364629	0.00118856	433.897
Height	rs7262524	T	C	0.19154	-0.0140164	0.00197889	1.41e-12	364629	0.000137568	50.1681
Height	rs72627470	A	G	0.406329	0.0102539	0.00159434	1.26e-10	364629	0.000113427	41.3632
Height	rs72667598	C	T	0.0547161	-0.0285383	0.00342066	7.25e-17	364629	0.000190854	69.604
Height	rs72755233	A	G	0.116789	-0.0626349	0.00244916	2.96e-144	364629	0.00179048	654.028
Height	rs72776476	G	C	0.179562	-0.0211524	0.00202926	1.93e-25	364629	0.000297895	108.653
Height	rs72778034	C	G	0.209614	-0.0179006	0.0019231	1.3e-20	364629	0.000237562	86.6421
Height	rs72798118	A	T	0.0567432	0.0205204	0.00342458	2.07e-09	364629	9.84607e-05	35.905
Height	rs72801853	G	A	0.258449	0.0137218	0.0017733	1.01e-14	364629	0.000164186	59.8764
Height	rs7281830	C	T	0.777161	-0.012041	0.00185908	9.36e-11	364629	0.000115034	41.9495
Height	rs72837156	T	G	0.0414414	-0.0224377	0.00391957	1.04e-08	364629	8.98648e-05	32.7701
Height	rs72885973	C	G	0.235058	-0.0199766	0.00185037	3.6e-27	364629	0.000319548	116.553
Height	rs72904719	T	G	0.054888	0.0286357	0.0034249	6.22e-17	364629	0.000191684	69.9065
Height	rs72951802	A	G	0.130062	-0.0414935	0.00232141	1.87e-71	364629	0.000875437	319.488
Height	rs73002988	G	A	0.0428482	-0.0442593	0.00388634	4.77e-30	364629	0.000355567	129.696
Height	rs73040004	C	T	0.22394	-0.0165128	0.0018742	1.25e-18	364629	0.000212846	77.626
Height	rs7305702	T	C	0.754568	-0.0163693	0.0018137	1.79e-19	364629	0.000223347	81.4567
Height	rs7305948	T	C	0.144417	-0.0166769	0.00222057	5.9e-14	364629	0.000154662	56.4026
Height	rs73082332	A	G	0.0603803	0.0385498	0.00327306	5.07e-32	364629	0.000380294	138.718
Height	rs73205721	C	G	0.11579	-0.0133257	0.00242958	4.14e-08	364629	8.24956e-05	30.0826
Height	rs7336126	C	T	0.194742	-0.0137729	0.00196004	2.11e-12	364629	0.000135398	49.3763
Height	rs73557914	G	A	0.103346	0.0171844	0.00255058	1.61e-11	364629	0.000124476	45.393
Height	rs735664	C	T	0.414051	0.00971443	0.00158773	9.45e-10	364629	0.000102656	37.4351
Height	rs737012	A	G	0.423934	-0.0181872	0.0015714	5.59e-31	364629	0.000367238	133.954
Height	rs7400877	C	T	0.786438	-0.0163312	0.00189395	6.53e-18	364629	0.000203873	74.3527
Height	rs7425274	C	T	0.486634	0.0097017	0.00156243	5.32e-10	364629	0.00010573	38.556
Height	rs74320127	G	T	0.0786548	-0.0200669	0.00289174	3.94e-12	364629	0.000132049	48.1548
Height	rs74327681	T	C	0.078039	-0.0193414	0.00288654	2.08e-11	364629	0.000123116	44.8971
Height	rs74385174	G	A	0.0281873	-0.0452661	0.00473197	1.11e-21	364629	0.000250901	91.5082
Height	rs74410701	A	G	0.0399064	0.0220961	0.00399884	3.28e-08	364629	8.37289e-05	30.5324
Height	rs744205	A	G	0.547456	0.0141588	0.00156198	1.25e-19	364629	0.000225296	82.1674
Height	rs74438085	C	T	0.0235926	-0.034936	0.00517566	1.48e-11	364629	0.000124942	45.563
Height	rs74465667	A	T	0.0252122	0.0361721	0.00497825	3.7e-13	364629	0.00014477	52.7949
Height	rs74633932	G	T	0.364347	-0.0155324	0.00161501	6.75e-22	364629	0.000253609	92.4963
Height	rs74781992	C	G	0.0806673	-0.0174746	0.00286598	1.08e-09	364629	0.000101947	37.1763
Height	rs74964891	G	T	0.165864	-0.017959	0.00209219	9.17e-18	364629	0.000202033	73.6817
Height	rs7497639	C	A	0.433607	-0.0161884	0.00157468	8.63e-25	364629	0.000289765	105.687
Height	rs750132	A	G	0.129489	0.0146141	0.00233941	4.19e-10	364629	0.000107012	39.0238
Height	rs7501506	T	C	0.239005	0.0137107	0.00182368	5.56e-14	364629	0.00015499	56.5223
Height	rs75184621	A	C	0.0711421	-0.0338573	0.0030364	7.12e-29	364629	0.000340869	124.332
Height	rs7551732	A	T	0.677551	0.0133872	0.00167211	1.18e-15	364629	0.000175761	64.0984
Height	rs7560460	T	C	0.371122	-0.0173344	0.00162933	1.96e-26	364629	0.000310323	113.187
Height	rs75643253	T	C	0.0222573	-0.0781913	0.00532075	6.89e-49	364629	0.00059192	215.958
Height	rs757081	G	C	0.336412	0.0142557	0.00165371	6.67e-18	364629	0.00020376	74.3115
Height	rs75755293	A	G	0.0537052	0.0201683	0.00346989	6.16e-09	364629	9.26437e-05	33.7835
Height	rs75787711	G	A	0.0163816	-0.0441083	0.00614374	7e-13	364629	0.000141339	51.5433
Height	rs758034	C	T	0.0825	-0.0230509	0.00282789	3.6e-16	364629	0.000182188	66.4429
Height	rs75868934	G	C	0.0749349	-0.0214141	0.00295935	4.62e-13	364629	0.00014358	52.3606
Height	rs7599385	G	T	0.693645	-0.0136744	0.00169155	6.27e-16	364629	0.000179192	65.3498
Height	rs7599447	G	A	0.43529	-0.0122689	0.00157851	7.7e-15	364629	0.000165651	60.4107
Height	rs76177300	A	G	0.0578824	-0.0243867	0.00334235	2.96e-13	364629	0.000145978	53.2353
Height	rs76335321	C	T	0.0520868	-0.0709266	0.00350932	7.84e-91	364629	0.00111901	408.479
Height	rs76443599	G	A	0.0400058	0.0312839	0.00399275	4.68e-15	364629	0.000168335	61.3897
Height	rs76572977	C	T	0.092126	0.0253553	0.00268649	3.8e-21	364629	0.000244236	89.0768
Height	rs76574446	T	C	0.0790757	0.017678	0.00288649	9.1e-10	364629	0.000102856	37.508
Height	rs7659195	C	T	0.0927837	-0.0463222	0.00267795	4.9e-67	364629	0.00081991	299.207
Height	rs76659622	G	C	0.380997	-0.0195383	0.00161745	1.35e-33	364629	0.000400025	145.918
Height	rs76895963	G	T	0.0301724	0.119845	0.00470243	2.84e-143	364629	0.00177816	649.52
Height	rs76919404	C	T	0.1865	-0.0137367	0.00199357	5.56e-12	364629	0.000130195	47.4788
Height	rs76937529	T	C	0.134273	-0.0320553	0.00230107	4.13e-44	364629	0.000531934	194.061
Height	rs77041327	T	C	0.0222818	0.0329008	0.00525604	3.86e-10	364629	0.000107448	39.1826
Height	rs77048332	T	C	0.0349541	0.0236888	0.00422597	2.08e-08	364629	8.61677e-05	31.4218
Height	rs77078723	G	C	0.125712	0.018769	0.00234953	1.37e-15	364629	0.000174982	63.8143
Height	rs77215394	T	C	0.0371849	0.028171	0.00417011	1.42e-11	364629	0.000125142	45.636
Height	rs77249084	G	A	0.29087	0.0177867	0.00171293	2.94e-25	364629	0.000295619	107.822
Height	rs77298493	A	G	0.0639379	0.0184431	0.00319729	8.01e-09	364629	9.12458e-05	33.2737
Height	rs7753725	C	T	0.471266	0.0103403	0.00157052	4.58e-11	364629	0.000118871	43.3488
Height	rs7763798	T	G	0.401201	-0.0137807	0.00159811	6.51e-18	364629	0.000203887	74.3579
Height	rs7768742	T	C	0.0233309	-0.0405405	0.00519163	5.77e-15	364629	0.000167204	60.9773
Height	rs7773268	G	A	0.419631	-0.0204146	0.00158342	4.95e-38	364629	0.000455659	166.221
Height	rs77770006	T	C	0.0563192	-0.0220722	0.0033806	6.62e-11	364629	0.000116897	42.6286
Height	rs78041309	A	C	0.0115329	-0.0536929	0.0073607	3e-13	364629	0.000145909	53.21
Height	rs781656	A	G	0.234177	0.0210925	0.00183722	1.65e-30	364629	0.000361348	131.805
Height	rs78301903	C	T	0.0752227	-0.0267885	0.00295125	1.12e-19	364629	0.00022591	82.3915
Height	rs7837655	A	C	0.840329	-0.0118765	0.00212651	2.34e-08	364629	8.55369e-05	31.1917
Height	rs78458381	A	T	0.619839	-0.0183528	0.00160536	2.89e-30	364629	0.000358305	130.695
Height	rs78470967	A	T	0.039279	0.0442709	0.00404095	6.25e-28	364629	0.00032906	120.024
Height	rs78529706	G	C	0.00325763	0.107976	0.0137378	3.85e-15	364629	0.000169393	61.7757
Height	rs78600569	G	A	0.0731027	-0.0179522	0.00298605	1.83e-09	364629	9.91167e-05	36.1442
Height	rs78663223	A	G	0.0657046	0.0173983	0.00314852	3.28e-08	364629	8.37362e-05	30.535
Height	rs78857813	G	C	0.0230959	0.0417396	0.00521489	1.21e-15	364629	0.000175662	64.0625
Height	rs79102501	C	T	0.129356	0.0146815	0.00231857	2.42e-10	364629	0.000109952	40.0957
Height	rs79154432	G	A	0.0268506	-0.0406605	0.00485594	5.6e-17	364629	0.000192249	70.1127
Height	rs7922447	T	G	0.334673	-0.0115192	0.00164592	2.58e-12	364629	0.000134313	48.9807
Height	rs79300738	G	C	0.388203	-0.00909548	0.00161139	1.66e-08	364629	8.73697e-05	31.8601
Height	rs79576701	C	T	0.0488772	0.0247128	0.00361722	8.38e-12	364629	0.000127993	46.6758
Height	rs796291	A	G	0.483797	-0.0129587	0.00155916	9.47e-17	364629	0.000189412	69.0779
Height	rs7974933	G	A	0.114804	-0.0141373	0.0024632	9.5e-09	364629	9.03323e-05	32.9406
Height	rs7977765	G	A	0.17882	-0.0160309	0.00203561	3.4e-15	364629	0.00017006	62.0189
Height	rs798528	C	A	0.365988	-0.0370837	0.00161733	2.39e-116	364629	0.00143977	525.734
Height	rs7985662	T	C	0.346382	-0.0126916	0.0016326	7.62e-15	364629	0.00016571	60.4325
Height	rs798946	C	T	0.302071	-0.00971405	0.00169417	9.82e-09	364629	9.01564e-05	32.8764
Height	rs79964374	A	G	0.0388801	-0.0325813	0.00403615	6.89e-16	364629	0.000178679	65.1628
Height	rs80049731	C	T	0.142475	-0.0154042	0.00225916	9.2e-12	364629	0.00012749	46.4924
Height	rs80142996	G	C	0.0354495	0.0312765	0.0042291	1.41e-13	364629	0.000149977	54.6938
Height	rs80266102	A	G	0.177434	0.0122384	0.00204042	2e-09	364629	9.86543e-05	35.9756
Height	rs8031463	C	T	0.0717626	-0.0308194	0.00301432	1.54e-24	364629	0.000286612	104.536
Height	rs8041056	A	G	0.517971	0.0344332	0.0015554	1.37e-108	364629	0.00134226	490.081
Height	rs8046845	A	G	0.731969	-0.00985231	0.00175227	1.88e-08	364629	8.66932e-05	31.6134
Height	rs8067974	G	A	0.366228	-0.0176386	0.00162297	1.64e-27	364629	0.000323829	118.115
Height	rs8080944	A	G	0.607781	0.0100698	0.00159917	3.04e-10	364629	0.000108731	39.6506
Height	rs8085882	G	A	0.501115	0.0091285	0.00155092	3.96e-09	364629	9.50009e-05	34.6432
Height	rs8091632	A	C	0.323366	-0.012379	0.00165623	7.77e-14	364629	0.000153184	55.8634
Height	rs8117209	T	C	0.0757958	-0.0298086	0.00294393	4.26e-24	364629	0.000281096	102.524
Height	rs822530	T	A	0.823935	0.024277	0.0020709	9.72e-32	364629	0.000376753	137.426
Height	rs823116	A	G	0.580204	-0.0137837	0.00158346	3.18e-18	364629	0.000207767	75.7731
Height	rs837500	T	C	0.498101	-0.0124541	0.00157183	2.31e-15	364629	0.000172142	62.7785
Height	rs843713	C	T	0.688768	0.0143184	0.00168888	2.29e-17	364629	0.000197085	71.8768
Height	rs848467	T	G	0.667356	-0.0110391	0.00166142	3.05e-11	364629	0.000121061	44.1475
Height	rs862026	A	G	0.620041	0.0216268	0.00159835	1.03e-41	364629	0.000501847	183.079
Height	rs882775	A	G	0.262315	0.0130723	0.00177019	1.53e-13	364629	0.000149537	54.5333
Height	rs884215	G	A	0.384362	-0.0164409	0.00160334	1.13e-24	364629	0.000288286	105.147
Height	rs891381	G	C	0.932453	-0.0239867	0.00310249	1.06e-14	364629	0.000163907	59.7748
Height	rs893310	C	T	0.503747	-0.0138197	0.00156349	9.66e-19	364629	0.000214221	78.1276
Height	rs894360	C	T	0.449022	-0.0214227	0.00156434	1.1e-42	364629	0.000514057	187.536
Height	rs898073	A	G	0.095578	-0.0176403	0.00267515	4.28e-11	364629	0.000119237	43.4824
Height	rs9306298	C	T	0.610271	0.00992364	0.00158612	3.94e-10	364629	0.000107343	39.1442
Height	rs9314867	T	C	0.505375	-0.0111007	0.00156429	1.28e-12	364629	0.000138088	50.3575
Height	rs9314908	T	G	0.235696	-0.0166224	0.00182812	9.67e-20	364629	0.000226688	82.6753
Height	rs9319376	G	T	0.203283	0.0148668	0.00192578	1.16e-14	364629	0.000163418	59.5963
Height	rs9343997	T	G	0.0612178	0.0290709	0.00326572	5.49e-19	364629	0.000217277	79.2422
Height	rs9345116	A	G	0.349545	-0.0100093	0.00163956	1.03e-09	364629	0.000102201	37.2692
Height	rs935996	C	A	0.538163	-0.0156565	0.0015641	1.38e-23	364629	0.00027472	100.198
Height	rs936134	A	T	0.747406	-0.0171456	0.00178868	9.19e-22	364629	0.00025193	91.8835
Height	rs9398932	A	G	0.147723	-0.0254721	0.00220055	5.5e-31	364629	0.00036733	133.988
Height	rs9400241	A	C	0.641483	0.0144403	0.00162989	8.02e-19	364629	0.000215224	78.4935
Height	rs9435183	C	T	0.197231	0.0215987	0.00196938	5.49e-28	364629	0.000329763	120.28
Height	rs9468498	C	G	0.0213447	0.0486507	0.00541493	2.6e-19	364629	0.000221332	80.7217
Height	rs9523313	A	G	0.530464	-0.0154906	0.00155427	2.14e-23	364629	0.000272342	99.3302
Height	rs9543354	C	T	0.593413	0.00908568	0.0015872	1.04e-08	364629	8.98589e-05	32.7679
Height	rs9566716	A	G	0.130377	0.014671	0.00232681	2.88e-10	364629	0.000109018	39.7553
Height	rs9574556	C	G	0.142794	0.0161541	0.00221969	3.4e-13	364629	0.000145233	52.9637
Height	rs9617966	C	T	0.350773	0.00979629	0.00162657	1.72e-09	364629	9.9468e-05	36.2723
Height	rs9637860	T	G	0.373443	-0.00942139	0.00162239	6.36e-09	364629	9.24758e-05	33.7223
Height	rs9656030	C	T	0.206148	0.0137065	0.00193008	1.23e-12	364629	0.00013829	50.4313
Height	rs966102	A	G	0.286367	-0.0107588	0.001726	4.57e-10	364629	0.000106549	38.8547
Height	rs969832	C	T	0.74185	0.0127027	0.0017814	9.98e-13	364629	0.00013943	50.8472
Height	rs9758003	C	T	0.129601	0.0202093	0.0023221	3.23e-18	364629	0.000207682	75.7423
Height	rs976113	G	A	0.363669	-0.00936916	0.00165193	1.41e-08	364629	8.82122e-05	32.1674
Height	rs9860003	G	A	0.211989	-0.0167174	0.0019206	3.2e-18	364629	0.000207741	75.7637
Height	rs9864782	A	G	0.133521	-0.0197968	0.00228586	4.69e-18	364629	0.00020566	75.0047
Height	rs9874437	T	C	0.422106	-0.0110041	0.00157959	3.25e-12	364629	0.00013308	48.5309
Height	rs9897957	G	T	0.473372	-0.0194459	0.0015582	9.63e-36	364629	0.000426946	155.743
Height	rs9905385	G	A	0.726682	-0.02648	0.00174904	8.86e-52	364629	0.000628221	229.21
Height	rs9907950	A	G	0.17167	0.0149941	0.00206835	4.19e-13	364629	0.000144105	52.5521
Height	rs9927676	T	C	0.366851	-0.0131429	0.0016081	3.01e-16	364629	0.000183158	66.7965
Height	rs9964411	G	A	0.145395	0.0132781	0.0022011	1.61e-09	364629	9.97925e-05	36.3907
Height	rs9973670	G	T	0.740199	-0.00999224	0.00178999	2.37e-08	364629	8.54547e-05	31.1618
Height	rs9993989	G	A	0.746039	-0.0110287	0.00179959	8.88e-10	364629	0.000102992	37.5577
